# Supplementary material for: Circulating miRNA Signaling for Fatty Acid Metabolism in Response to a Maximum Endurance Test in Elite Long-Distance Runners
Source: Genes (Basel). 2024 Aug 17;15(8):1088. doi: 10.3390/genes15081088 (PMC11353293; doi:10.3390/genes15081088)
Supplement: Supplementary file 1 [file genes-15-01088-s001.zip]

Archive with 1 entries (1 files):
- genes-3136280-supplementary.pdf
